# Supplementary material for: Adipose stem cell niche reprograms the colorectal cancer stem cell metastatic machinery
Source: Nat Commun. 2021 Aug 18;12:5006. doi: 10.1038/s41467-021-25333-9 (PMC8373975; doi:10.1038/s41467-021-25333-9)
Supplement: Supplementary file 4 — Source Data [file 41467_2021_25333_MOESM4_ESM.zip]

Archive with 1 entries (1 files):
- Di Franco et al Source Data file NCOMMS-20-35780B.pptx
